# Supplementary material for: Phenolic Compound, Antioxidant, Antibacterial, and In Silico Studies of Extracts from the Aerial Parts of Lactuca saligna L
Source: Molecules. 2024 Jan 25;29(3):596. doi: 10.3390/molecules29030596 (PMC10856452; doi:10.3390/molecules29030596)
Supplement: Supplementary file 1 [file molecules-29-00596-s001.zip]

Archive with 1 entries (1 files):
- molecules-2807390-supplementary.pdf
